# Supplementary material for: Phylogenomic instructed target analysis reveals ELAV complex binding to multiple optimally spaced U-rich motifs
Source: Nucleic Acids Res. 2024 Sep 25;52(20):12712–26. doi: 10.1093/nar/gkae826 (PMC11551757; doi:10.1093/nar/gkae826)
Supplement: gkae826_Supplemental_Files [file gkae826_supplemental_files.zip]

Archive with 2 entries (2 files):
- McQuarrie et al. Supplementary Data rev2.pdf
- Supplementary Dataset S1 rev2.xlsx
