# Supplementary material for: Phylogenomic instructed target analysis reveals ELAV complex binding to multiple optimally spaced U-rich motifs
Source: Nucleic Acids Res. 2024 Sep 25;52(20):12712–26. doi: 10.1093/nar/gkae826 (PMC11551757; doi:10.1093/nar/gkae826)
Supplement: gkae826_Supplemental_Files [file gkae826_supplemental_files.zip › Supplementary Dataset S1 rev2.xlsx]

## Sheet: Genomes
Genome	Genome ID
D. melanogaster	dm6 (GCF_000001215.4)
D. biarmipes	Dbia_v2.0 (GCF_000233415.1)
D. takahashii	Dtak_2.0 (GCF_000224235.1)
D. elegans	ASM1815250v1 (GCF_018152505.1)
H. sapiens	GRCh38/hg38 (GCF_000001405.26)

## Sheet: Fig2, 3, 7
Drosophila genes sampled
	Genomic location
Control alternative poly(A) site selection genes	Dmel
Adat1	chr2L:13,810,057-13,810,206
AGO3	chr3L:23,649,458-23,649,607
Ank	chr4:116,238-116,387
Asx	chr2R:14,510,702-14,510,851
baz	chrX:17,195,315-17,195,464
be	chrX:15,034,416-15,034,565
CG10508	chr3L:21,215,316-21,215,465
CG11456	chr3L:20,843,588-20,843,737
CG13366	chrX:610,398-610,547
CG17385	chr2R:14,409,866-14,410,015
CG17514	chr3L:28,011,192-28,011,341
CG1888	chr2R:9,545,021-9,545,170
CG31038	chr3R:29,898,795-29,898,944
CG31145	chr3R:23,607,080-23,607,229
CG33108	chr3R:23,996,450-23,996,599
CG33307	chr2L:13,840,655-13,840,804
CG34112	chr3R:4,393,414-4,393,563
CG42324	chr3L:3,505,318-3,505,467
CG42749	chrX:5,305,693-5,305,842
CG9527	chr2L:6,444,919-6,445,068
	Genomic location
ELAV-regulated alternative poly(A) site selection genes	Dmel	Dbia	Dtak	Dele
ewg	chrX:269,460-269,609	NW_016033303.1:1,120,815-1,120,964	NW_016038962.1:108,412-108,561	NW_024545513.1:11,738,280-11,738,429
vn	chr3L:5,813,540-5,813,689	NW_016033734.1:3,311,274-3,311,424	NW_016039651.1:512,941-513,090	NW_024545578.1:17,148,310-17,148,459
5PtaseI	chr3R:25,040,915-25,041,064	NW_016033678.1:1,662,869-1,663,018	NW_016039441.1:175,458-175,607	NW_024545855.1:2,764,610-2,764,759
CG4662	chr3R:19,853,049-19,853,198	NW_016033940.1:1,452,831-1,452,980	NW_016039493.1:137,230-137,379	NW_024545863.1:24,511,478-24,511,627
Cbl	chr3L:8,428,657-8,428,806	NW_016033966.1:10,372,474-10,372,623	NW_016038228.1:292,554-292,703	NW_024545578.1:16,100,727-16,100,876
CG12004	chr3L:1,574,734-1,574,883	NW_016032470.1:1,688,348-1,688,497	NW_016038878.1:223,437-223,586	NW_024545578.1:4,053,896-4,054,045
Pal1	chr2R:9,963,033-9,963,182	NW_016033057.1:851,573-851,722	NW_016039653.1:412,024-412,173	NW_024545550.1:12,627,113-12,627,262
px	chr2R:22,496,353-22,496,502	NW_016033684.1:2,285,435-2,285,584	NW_016039522.1:271,527-271,676	NW_024545903.1:1,636,244-1,636,393
skap	chr3R:8,942,559-8,942,708	NW_016033940.1:7,472,452-7,472,601	NW_016037792.1:51,503-51,652	NW_024545855.1:1,903,982-1,904,131
syd	chr3L:7,925,874-7,926,023	NW_016033966.1:3,014,293-3,014,442	NW_016039135.1:250,910-251,059	NW_024545578.1:12,944,891-12,945,040
Trp1	chr2L:10,012,120-10,012,269	NW_016033022.1:112,775-112,924	NW_016039450.1:488,075-488,224	NW_024546167.1:2,937,486-2,937,635
Trl	chr3L:14,750,091-14,750,240	NW_016033966.1:5,141,183-5,141,332	NW_016038918.1:454,436-454,585	NW_024545578.1:23,313,966-23,314,115
Nrg	chrX:8,551,209-8,551,358	NW_016033612.1:985,964-986,113	NW_016038884.1:150,990-151,139	NW_024545513.1:21,760,576-21,760,725
CG1407	chr2R:10,029,112-10,029,261	NW_016033057.1:781,559-781,708	NW_016039653.1:331,164-331,313	NW_024545550.1:12,692,331-12,692,480
laccase2	chr2R:5,454,296-5,454,445	N/A	NW_016038852.1:7,535-7,684	NW_024545919.1:866,054-866,203
mRpS5	chr3L:24,538,137-24,538,286	N/A	NW_016038530.1:16,798-16,947	N/A
Meltrin	chr3R:14,667,702-14,667,851	NW_016033618.1:5,856,879-5,857,028	NW_016039179.1:529,317-529,466	NW_024545863.1:8,209,057-8,209,206
Human genes sampled
ELAVL1-4-regulated alternative poly(A) site selection genes	Genomic location
ZNF850	chr19:36,743,327-36,743,476
PROCR	chr20:35,177,364-35,177,513
TMEM145	chr19:42,323,785-42,323,934
MAP7D3	chrX:136,216,663-136,216,812
PKIG	chr20:44,619,039-44,619,188
STX7	chr6:132,461,323-132,461,472
ALG10	chr12:34,028,304-34,028,453
MFSD14C	chr9:96,945,895-96,946,044
STK32C	chr10:132,235,370-132,235,519
PCTP	chr17:55,823,092-55,823,241
GTF2I	chr7:74,717,068-74,717,217
THAP2	chr12:71,665,442-71,665,591
MYO9B	chr19:17,211,816-17,211,965
XYLT2	chr17:50,361,187-50,361,336
LIG3	chr17:35,004,174-35,004,323
CHM	chrX:85,871,212-85,871,361
EIF2B2	chr14:75,007,794-75,007,943
ZNF318	chr6:43,340,608-43,340,757
PRPF40A	chr2:152,656,692-152,656,841
MTA3	chr2:42,709,545-42,709,694

## Sheet: Fig2A
Nucleotides	Control alternative poly(A) site selection genes	ELAV-regulated alternative poly(A) site selection genes
1	2.65675	3.405
2	2.763	3.57118
3	2.742	3.61412
4	2.7	3.58824
5	2.95	4.05882
6	3.35	4.64706
7	3.65	4.94118
8	3.85	4.94118
9	3.9	4.88235
10	4.05	5
11	4.3	5.05882
12	4.4	5.17647
13	4.3	5.17647
14	4.4	5.17647
15	4.35	5.29412
16	4.45	5.47059
17	4.3	5.35294
18	4.1	5.23529
19	3.75	5.29412
20	3.65	5.29412
21	3.6	5.23529
22	3.5	4.88235
23	3.55	4.82353
24	3.8	4.94118
25	3.8	4.94118
26	3.85	4.88235
27	4	4.70588
28	4.1	4.82353
29	4	4.94118
30	4.15	5.17647
31	4.05	5.23529
32	3.95	5.41176
33	3.9	5.41176
34	3.75	5.41176
35	3.55	5.29412
36	3.35	5.35294
37	3.5	5.29412
38	3.45	5.29412
39	3.3	5.11765
40	3.1	4.82353
41	3.1	4.35294
42	3.25	4.35294
43	3.6	4.29412
44	3.65	4.35294
45	3.65	4.23529
46	3.8	4.11765
47	3.95	4.05882
48	3.75	4
49	3.8	3.82353
50	3.75	3.76471
51	3.75	3.94118
52	3.75	4.23529
53	3.65	4.23529
54	3.5	4.35294
55	3.45	4.29412
56	3.5	4.47059
57	3.35	4.29412
58	3.25	4.17647
59	3.5	4.35294
60	3.4	4.58824
61	3.7	4.64706
62	3.85	4.58824
63	3.8	4.47059
64	3.8	4.47059
65	3.6	4.41176
66	3.5	4.64706
67	3.55	4.52941
68	3.45	4.76471
69	3.45	4.94118
70	3.3	4.76471
71	3.25	4.52941
72	3.05	4.23529
73	2.85	4.47059
74	2.85	4.52941
75	2.8	4.47059
76	2.9	4.29412
77	3	4.41176
78	2.9	4.58824
79	2.9	4.58824
80	3.05	4.58824
81	2.9	4.70588
82	2.8	4.76471
83	2.8	5.05882
84	3.1	4.88235
85	3.1	4.76471
86	3.4	5
87	3.4	4.94118
88	3.25	4.82353
89	3.15	4.82353
90	3.35	4.88235
91	3.3	4.64706
92	3.35	4.70588
93	3.55	4.76471
94	3.6	4.76471
95	3.35	4.70588
96	3.45	4.94118
97	3.2	4.82353
98	3.3	5
99	3.5	5
100	3.6	4.88235
101	3.45	4.70588
102	3.5	4.64706
103	3.65	4.29412
104	3.5	4.17647
105	3.4	4.35294
106	3.45	4.47059
107	3.3	4.29412
108	3.45	4.29412
109	3.4	4.17647
110	3.35	4.17647
111	3.25	4.05882
112	3.35	4.05882
113	3.3	4.17647
114	3.15	4.58824
115	3.2	4.70588
116	3.35	4.52941
117	3.6	4.41176
118	3.95	4.29412
119	3.7	4.05882
120	3.7	4.05882
121	3.7	3.94118
122	3.85	4
123	3.8	3.94118
124	3.9	3.88235
125	3.9	3.70588
126	3.95	3.88235
127	3.9	4.05882
128	3.8	4.11765
129	3.75	4.23529
130	3.95	4.23529
131	3.95	3.88235
132	3.95	3.94118
133	3.9	3.94118
134	3.9	4
135	3.95	3.88235
136	4	3.82353
137	3.85	3.52941
138	3.85	3.23529
139	3.85	3.11765
140	3.8	3.23529
141	3.8	3.29412
142	3.6	3.41176
143	3.6	3.29412
144	3.8	3.29412
145	3.65	3.41176
146	3.15	3.23529
147	2.85	2.88235
148	2.6	2.58824
149	2.3	2.29412
150	1.95	2

## Sheet: Fig2B-D
Nucleotide	Control	Dmel	Dbia	Dtak	Dele	Representative Drosophila average	ELAVL1-4
1	0	3	1.25	0	1.53846	1.66667	2.22222
2	0	3	2.5	1.11111	2.30769	2.5	2.22222
3	1	3	3.75	2.22222	4.61538	3.88889	2.22222
4	1	3	3.75	2.22222	5.38462	4.16667	3.33333
5	1	3	5	5.55556	7.69231	6.11111	5.55556
6	1	3	6.25	7.77778	8.46154	7.22222	6.66667
7	1	6	7.5	8.88889	10	9.16667	7.77778
8	3	8	7.5	10	10	10	8.88889
9	6	9	7.5	10	8.46154	9.72222	8.88889
10	7	9	7.5	8.88889	6.92308	8.88889	7.77778
11	7	8	6.25	7.77778	6.92308	8.05556	6.66667
12	7	6	5	6.66667	5.38462	6.38889	6.66667
13	4	5	6.25	5.55556	3.84615	5.55556	7.77778
14	1	6	7.5	6.66667	5.38462	6.94444	7.77778
15	0	5	6.25	4.44444	4.61538	5.55556	8.88889
16	0	4	6.25	3.33333	3.07692	4.44444	8.88889
17	0	5	5	3.33333	2.30769	4.16667	10
18	0	4	2.5	3.33333	1.53846	3.05556	8.88889
19	0	4	2.5	3.33333	1.53846	3.05556	7.77778
20	0	4	2.5	3.33333	2.30769	3.33333	6.66667
21	0	4	1.25	3.33333	3.07692	3.33333	5.55556
22	0	3	1.25	3.33333	3.84615	3.33333	3.33333
23	1	3	1.25	2.22222	3.84615	3.05556	3.33333
24	1	2	0	1.11111	3.07692	1.94444	3.33333
25	2	3	1.25	2.22222	2.30769	2.5	3.33333
26	4	3	2.5	2.22222	1.53846	2.5	4.44444
27	5	4	2.5	1.11111	0.769231	2.22222	4.44444
28	4	6	3.75	3.33333	1.53846	3.88889	3.33333
29	4	8	3.75	3.33333	1.53846	4.44444	2.22222
30	3	8	3.75	2.22222	2.30769	4.44444	2.22222
31	1	10	5	3.33333	2.30769	5.55556	2.22222
32	0	10	5	4.44444	3.07692	6.11111	2.22222
33	0	9	5	3.33333	3.84615	5.83333	2.22222
34	0	7	6.25	5.55556	4.61538	6.38889	2.22222
35	0	6	6.25	6.66667	5.38462	6.66667	1.11111
36	0	4	5	8.88889	6.92308	6.94444	0
37	0	3	5	8.88889	6.15385	6.38889	0
38	1	3	3.75	8.88889	4.61538	5.55556	1.11111
39	1	3	2.5	6.66667	3.07692	4.16667	2.22222
40	1	3	1.25	5.55556	1.53846	3.05556	3.33333
41	1	3	0	2.22222	0	1.38889	4.44444
42	1	2	0	2.22222	0	1.11111	5.55556
43	1	1	0	3.33333	0	1.11111	5.55556
44	2	0	0	3.33333	0	0.833333	5.55556
45	3	1	1.25	3.33333	0.769231	1.66667	6.66667
46	3	2	1.25	3.33333	0.769231	1.94444	6.66667
47	3	3	1.25	2.22222	1.53846	2.22222	6.66667
48	2	4	1.25	0	1.53846	1.94444	6.66667
49	2	5	2.5	0	2.30769	2.77778	6.66667
50	1	4	2.5	1.11111	1.53846	2.5	6.66667
51	1	3	2.5	2.22222	1.53846	2.5	7.77778
52	1	2	2.5	3.33333	0.769231	2.22222	7.77778
53	1	1	2.5	3.33333	0.769231	1.94444	6.66667
54	0	1	1.25	3.33333	0	1.38889	5.55556
55	0	2	0	2.22222	0	1.11111	3.33333
56	1	3	0	1.11111	0	1.11111	2.22222
57	1	3	1.25	0	0.769231	1.38889	1.11111
58	2	4	2.5	0	1.53846	2.22222	2.22222
59	3	4	3.75	1.11111	2.30769	3.05556	2.22222
60	5	4	3.75	2.22222	3.07692	3.61111	2.22222
61	6	4	3.75	2.22222	3.84615	3.88889	1.11111
62	9	5	2.5	3.33333	3.07692	3.88889	2.22222
63	9	6	2.5	6.66667	3.84615	5.27778	2.22222
64	9	5	5	6.66667	3.84615	5.55556	3.33333
65	7	4	6.25	6.66667	3.07692	5.27778	4.44444
66	5	4	8.75	8.88889	3.07692	6.38889	5.55556
67	2	3	10	8.88889	3.84615	6.66667	5.55556
68	1	1	8.75	5.55556	3.07692	4.72222	4.44444
69	0	3	5	4.44444	3.84615	4.44444	3.33333
70	0	4	3.75	4.44444	5.38462	5	2.22222
71	0	3	2.5	3.33333	4.61538	3.88889	1.11111
72	0	3	1.25	4.44444	3.84615	3.61111	0
73	0	3	2.5	4.44444	3.07692	3.61111	0
74	0	1	2.5	4.44444	2.30769	2.77778	0
75	0	0	2.5	4.44444	1.53846	2.22222	1.11111
76	0	1	2.5	4.44444	1.53846	2.5	1.11111
77	0	2	2.5	2.22222	1.53846	2.22222	1.11111
78	1	2	1.25	2.22222	1.53846	1.94444	1.11111
79	1	3	1.25	2.22222	0.769231	1.94444	2.22222
80	1	5	1.25	1.11111	0.769231	2.22222	2.22222
81	1	5	1.25	0	1.53846	2.22222	3.33333
82	1	4	2.5	0	1.53846	2.22222	4.44444
83	0	4	2.5	0	1.53846	2.22222	5.55556
84	0	3	3.75	1.11111	1.53846	2.5	5.55556
85	0	1	3.75	1.11111	0.769231	1.66667	5.55556
86	0	2	2.5	2.22222	0.769231	1.94444	5.55556
87	0	3	1.25	3.33333	0.769231	2.22222	5.55556
88	0	3	1.25	4.44444	0.769231	2.5	5.55556
89	0	4	1.25	3.33333	0.769231	2.5	5.55556
90	0	4	2.5	3.33333	1.53846	3.05556	5.55556
91	0	2	5	2.22222	1.53846	2.77778	5.55556
92	0	2	5	2.22222	3.07692	3.33333	5.55556
93	0	4	5	1.11111	4.61538	4.16667	5.55556
94	0	4	3.75	4.44444	5.38462	5	5.55556
95	0	5	2.5	5.55556	6.15385	5.55556	5.55556
96	0	5	1.25	5.55556	6.92308	5.55556	5.55556
97	0	4	3.75	4.44444	6.92308	5.55556	5.55556
98	0	3	6.25	4.44444	6.15385	5.55556	5.55556
99	0	3	6.25	1.11111	5.38462	4.44444	4.44444
100	0	3	8.75	2.22222	3.84615	4.72222	3.33333
101	0	4	7.5	4.44444	3.07692	5	2.22222
102	1	4	5	4.44444	2.30769	4.16667	2.22222
103	1	3	2.5	4.44444	2.30769	3.33333	2.22222
104	1	2	2.5	5.55556	3.84615	3.88889	3.33333
105	2	1	0	4.44444	4.61538	3.05556	4.44444
106	3	0	1.25	3.33333	3.84615	2.5	5.55556
107	2	1	2.5	3.33333	3.07692	2.77778	5.55556
108	2	3	2.5	3.33333	2.30769	3.05556	5.55556
109	2	5	2.5	2.22222	1.53846	3.05556	5.55556
110	1	6	3.75	1.11111	2.30769	3.61111	7.77778
111	0	6	2.5	0	2.30769	3.05556	8.88889
112	0	6	2.5	1.11111	2.30769	3.05556	8.88889
113	0	4	3.75	1.11111	3.84615	3.33333	8.88889
114	1	2	3.75	1.11111	3.07692	2.5	8.88889
115	1	2	2.5	1.11111	1.53846	1.66667	6.66667
116	1	3	2.5	3.33333	1.53846	2.5	4.44444
117	1	2	1.25	4.44444	2.30769	2.77778	3.33333
118	2	2	2.5	5.55556	1.53846	3.05556	3.33333
119	1	2	3.75	5.55556	2.30769	3.61111	2.22222
120	2	1	3.75	6.66667	3.07692	3.88889	2.22222
121	2	0	5	5.55556	3.84615	3.88889	3.33333
122	2	0	6.25	3.33333	3.07692	3.33333	4.44444
123	1	2	3.75	4.44444	2.30769	3.33333	4.44444
124	2	2	3.75	4.44444	2.30769	3.33333	5.55556
125	2	3	3.75	3.33333	2.30769	3.33333	5.55556
126	3	3	2.5	2.22222	1.53846	2.5	5.55556
127	5	3	1.25	2.22222	1.53846	2.22222	5.55556
128	6	1	1.25	1.11111	1.53846	1.38889	5.55556
129	6	1	1.25	2.22222	0.769231	1.38889	4.44444
130	7	1	2.5	2.22222	0	1.66667	3.33333
131	6	1	2.5	2.22222	0	1.66667	2.22222
132	4	1	2.5	2.22222	0	1.66667	1.11111
133	4	1	2.5	1.11111	0	1.38889	0
134	3	1	1.25	0	0	0.833333	0
135	1	0	0	0	0.769231	0.277778	1.11111
136	1	0	1.25	1.11111	0.769231	0.833333	3.33333
137	1	0	1.25	2.22222	0.769231	1.11111	4.44444
138	1	0	1.25	3.33333	1.53846	1.66667	5.55556
139	1	1	2.5	3.33333	1.53846	2.22222	6.66667
140	1	1	2.5	3.33333	0.769231	1.94444	6.66667
141	1	1	1.25	3.33333	0.769231	1.66667	6.66667
142	1	1	1.25	2.22222	0.769231	1.38889	5.55556
143	0	1	1.25	1.11111	0.769231	1.11111	4.44444
144	0	0	0	1.11111	0.769231	0.555556	3.33333
145	0	0	0	1.11111	0.769231	0.555556	2.22222
146	1	1	0	0	1.53846	0.833333	0
147	1	2	0	0	2.30769	1.66667	0
148	1	2	0	1.11111	1.53846	1.94444	0
149	1	2	0	1.11111	1.53846	1.94444	0
150	1	2	0	1.11111	1.53846	1.94444	0

## Sheet: Fig4
		Genomic location
ELAV regulation category	Alternative poly(A) site selection genes	Dmel	Dbia	Dtak	Dele
Strong	ewg	chrX:269,510-269,609	NW_016033303.1:1,120,865-1,120,964	NW_016038962.1:108,462-108,561	NW_024545513.1:11,738,280-11,738,379
Strong	vn	chr3L:5,813,590-5,813,689	NW_016033734.1:3,311,325-3,311,424	NW_016039651.1:512,991-513,090	NW_024545578.1:17,148,360-17,148,459
Strong	5PtaseI	chr3R:25,040,965-25,041,064	NW_016033678.1:1,662,919-1,663,018	NW_016039441.1:175,508-175,607	NW_024545855.1:2,764,610-2,764,709
Strong	CG4662	chr3R:19,853,049-19,853,148	NW_016033940.1:1,452,831-1,452,930	NW_016039493.1:137,280-137,379	NW_024545863.1:24,511,478-24,511,577
Intermediate	CG1407	chr2R:10,029,162-10,029,261	NW_016033057.1:781,559-781,658	NW_016039653.1:331,164-331,263	NW_024545550.1:12,692,331-12,692,430
Intermediate	laccase2	chr2R:5,454,296-5,454,395	N/A	NW_016038852.1:7,585-7,684	NW_024545919.1:866,104-866,203
Intermediate	mRpS5	chr3L:24,538,137-24,538,236	N/A	NW_016038530.1:16,848-16,947	N/A
Intermediate	Meltrin	chr3R:14,667,752-14,667,851	NW_016033618.1:5,856,929-5,857,028	NW_016039179.1:529,367-529,466	NW_024545863.1:8,209,107-8,209,206
Weak	RtGEF	chr2L:20,363,927-20,364,026	NW_016033960.1:7,721,780-7,721,879	NW_016038898.1:199,124-199,218	NW_024546167.1:193,905-194,004
Weak	AnxB9	chr3R:21,070,551-21,070,650	NW_016033696.1:254,019-254,118	NW_016039533.1:354,657-354,756	NW_024545863.1:7,711,600-7,711,699
Weak	Teh2	chr3L:4,179,883-4,179,982	NW_016033966.1:887,051-887,150	NW_016039490.1:47,037-47,142	NW_024545578.1:5,083,916-5,084,015
Weak	Ect4	chr3L:8,108,508-8,108,607	NW_016033966.1:1,151,563-1,151,662	NW_016039645.1:168,305-168,404	NW_024545578.1:12,748,800-12,748,899

## Sheet: Fig4A
Nucleotide	ewg	vn	5PtaseI	CG4662	Cbl	CG12004	Pal1	px	skap	syd	Trp1	Trl	Nrg	CG1407	laccase2	mRpS5	Meltrin	RtGEF	AnxB9	Teh2	Vrp1	Ect4
1	2	0	0	0	0	0	1	0	0	0	0	0	0	0	1	0	2	0	0	0	0	0
2	2	0	0	0	0	0	2	0	0	0	0	2	0	0	1	0	2	0	0	0	0	0
3	2	0	0	0	0	1	3	0	0	1	0	4	0	0	1	0	2	0	0	0	0	0
4	2	0	0	0	0	2	3	0	0	2	0	4	0	0	0	0	2	0	0	0	1	0
5	3	0	0	0	0	2	3	1	0	2	3	4	0	0	0	2	2	0	0	0	1	0
6	6	0	0	0	0	2	2	1	0	2	6	4	0	0	0	3	0	0	0	0	1	0
7	10	4	0	0	0	2	1	1	0	2	7	2	0	0	0	4	0	0	0	0	1	0
8	10	8	3	0	0	1	0	1	0	1	8	0	0	0	0	4	0	0	0	0	1	0
9	10	8	3	0	0	0	0	1	0	1	8	0	0	0	0	4	0	0	0	0	0	0
10	8	8	3	4	0	0	0	0	0	1	5	0	0	0	0	3	0	0	0	0	0	0
11	4	8	3	8	0	0	0	0	0	1	2	0	0	0	1	2	0	0	0	0	0	0
12	0	4	3	12	0	0	0	0	0	1	1	0	0	0	1	1	0	0	0	0	0	0
13	0	0	4	12	0	0	0	0	0	1	0	0	0	0	1	1	1	0	2	0	3	0
14	0	0	6	12	0	0	0	0	0	0	0	4	0	0	1	1	1	0	4	0	4	0
15	0	0	6	8	0	0	0	0	0	0	0	4	0	0	1	0	1	0	4	0	4	0
16	0	0	6	4	0	1	0	0	0	0	0	4	0	0	0	0	1	0	4	0	4	0
17	0	0	6	0	0	3	0	1	0	0	0	4	0	0	0	0	1	0	4	0	4	0
18	1	0	2	0	0	3	0	1	0	0	0	4	0	0	0	0	0	0	2	0	1	0
19	1	0	2	0	0	3	0	1	0	0	0	4	0	0	0	0	0	0	0	0	0	0
20	1	0	3	0	0	3	0	1	0	0	0	4	0	0	0	0	0	0	0	0	1	0
21	1	0	3	0	0	2	0	1	0	0	0	4	0	0	1	0	0	0	0	0	1	0
22	1	0	3	0	0	0	3	0	0	0	0	4	0	0	1	0	0	0	1	0	1	0
23	0	0	3	0	0	0	3	0	0	0	0	4	0	0	1	0	0	0	2	0	1	0
24	0	0	1	0	0	1	3	0	0	0	0	1	0	0	1	0	0	0	3	0	1	0
25	0	0	0	0	0	1	4	0	0	0	0	2	1	0	1	0	0	0	3	0	0	0
26	0	0	0	0	0	1	5	0	0	0	0	2	1	0	0	0	0	0	3	0	2	0
27	0	0	0	0	0	1	2	1	0	0	0	2	1	1	0	0	0	0	3	0	5	0
28	0	0	0	0	0	1	5	1	0	0	3	2	1	1	0	0	0	0	3	0	6	0
29	0	0	0	0	0	0	6	1	0	0	5	1	1	1	0	1	0	0	3	0	6	0
30	0	0	0	0	0	0	5	2	1	0	5	0	1	1	0	1	0	0	4	0	6	0
31	0	0	1	0	0	0	5	2	3	1	5	0	1	1	0	1	0	0	5	0	4	0
32	0	0	2	0	0	0	5	2	3	2	5	1	1	0	0	1	0	0	4	0	1	0
33	0	0	5	0	0	0	2	2	4	3	2	1	1	0	0	1	0	0	3	0	0	0
34	0	0	7	0	0	0	1	2	5	3	1	3	1	0	0	0	0	1	2	0	0	0
35	0	0	9	0	0	0	1	1	4	3	1	5	0	0	0	0	0	1	1	0	0	0
36	0	0	10	0	0	0	0	1	2	2	1	8	0	0	1	0	0	3	0	0	1	0
37	1	0	10	0	0	0	0	0	2	1	1	7	0	0	1	0	0	3	0	0	3	0
38	3	0	7	0	0	0	0	0	1	0	1	7	0	0	1	0	0	3	0	0	4	0
39	4	0	5	0	0	0	0	0	0	0	0	5	0	0	1	0	0	2	0	0	5	0
40	4	0	3	0	0	0	0	0	0	0	0	3	0	0	1	0	0	2	0	0	5	0
41	4	0	1	0	0	0	0	0	0	0	0	0	0	0	0	0	0	0	0	0	4	0
42	3	1	0	0	0	0	0	0	0	0	0	0	0	0	0	0	0	0	1	0	2	0
43	1	2	0	0	0	0	0	0	1	0	0	0	0	0	0	0	0	0	2	0	1	0
44	0	2	0	0	0	0	0	0	1	0	0	0	0	0	0	0	0	0	3	0	0	0
45	0	2	0	0	0	1	0	0	1	0	0	1	1	0	0	0	0	0	4	0	0	0
46	0	2	0	0	0	1	0	0	1	0	0	1	2	0	0	0	0	0	5	0	0	0
47	0	1	0	0	0	1	0	0	1	0	0	1	3	0	0	0	1	0	6	0	0	0
48	0	0	0	0	0	1	0	0	0	0	0	2	3	0	0	0	1	0	5	0	0	0
49	0	0	0	2	0	1	0	0	0	0	0	3	3	0	0	0	1	0	4	0	0	0
50	1	0	0	3	0	0	0	0	0	0	0	2	2	0	0	0	1	0	3	0	0	0
51	1	0	0	4	0	0	0	0	0	0	0	2	1	0	0	0	1	0	2	0	0	0
52	1	0	0	4	0	0	0	0	0	0	0	3	0	0	0	0	0	0	0	0	0	0
53	1	0	0	4	0	0	0	0	0	0	0	2	0	0	0	0	0	0	0	0	0	0
54	2	0	0	2	0	0	0	0	0	0	0	1	0	0	0	0	0	0	0	0	0	0
55	1	0	1	1	0	0	0	0	0	0	0	1	0	0	0	0	0	0	0	0	0	0
56	1	0	2	0	0	0	0	0	0	0	0	1	0	0	0	0	0	0	0	0	0	0
57	2	0	3	0	0	0	0	0	0	0	0	0	0	0	0	0	0	0	0	0	0	0
58	3	0	3	0	0	0	0	0	1	0	0	0	0	1	0	0	0	0	0	0	0	0
59	2	0	5	0	0	0	0	0	2	0	0	0	0	2	0	0	0	0	0	0	0	0
60	2	0	6	0	0	0	0	0	2	0	0	1	0	2	0	0	0	0	1	0	0	0
61	2	0	5	0	0	0	0	0	2	0	0	3	0	2	0	0	0	0	1	0	0	0
62	1	0	4	0	1	0	0	0	2	1	0	3	0	2	0	0	0	0	1	0	0	0
63	0	0	5	0	3	0	0	0	1	2	0	3	0	2	0	0	3	0	1	0	0	0
64	0	0	4	0	5	0	0	0	0	2	0	4	0	2	0	0	3	0	1	0	0	0
65	0	0	3	0	5	0	0	0	1	2	0	3	0	2	0	0	3	0	0	0	0	0
66	0	1	4	0	5	0	0	0	4	2	0	1	0	3	0	0	3	0	0	0	0	0
67	0	2	5	0	4	0	0	0	4	1	0	1	0	4	0	0	3	0	0	0	0	0
68	0	2	5	0	2	0	0	0	4	0	0	1	0	3	0	0	0	0	0	0	0	0
69	0	2	5	1	0	0	0	0	4	0	0	0	0	3	1	0	0	0	0	0	0	0
70	0	2	6	2	0	0	0	0	3	0	0	0	0	4	1	0	0	0	0	0	0	0
71	0	1	6	2	1	0	0	0	0	0	0	0	0	3	1	0	0	0	0	0	0	0
72	0	0	6	2	1	0	0	0	0	1	0	0	0	2	1	0	0	0	0	0	0	0
73	0	1	5	2	1	0	0	0	0	1	0	0	0	2	1	0	0	0	0	0	0	0
74	0	2	4	1	1	0	0	0	0	1	0	0	0	1	0	0	0	0	0	0	0	0
75	1	2	2	0	1	0	0	0	0	2	0	0	0	0	0	0	0	0	1	0	0	0
76	3	2	1	0	0	0	0	0	1	2	0	0	0	0	0	0	0	0	1	0	0	0
77	3	2	0	0	0	0	0	0	2	1	0	0	0	0	0	0	0	0	1	0	0	0
78	3	1	0	0	0	0	0	0	2	1	0	0	0	0	0	0	0	0	1	0	0	0
79	3	0	0	0	0	0	0	0	2	2	0	0	0	0	0	0	0	0	1	0	0	0
80	4	0	0	0	0	0	0	0	2	1	0	0	0	0	0	1	0	0	0	0	0	0
81	3	1	0	0	0	0	0	0	2	1	0	0	0	0	0	1	0	0	0	0	0	0
82	3	1	0	1	0	0	0	0	1	1	0	0	0	0	0	1	0	2	0	0	0	0
83	3	1	0	1	0	0	0	0	1	1	0	0	0	0	0	1	0	2	0	0	0	0
84	3	2	0	1	0	0	0	0	1	0	0	0	0	0	0	1	1	2	0	0	0	0
85	1	2	0	1	0	0	0	0	1	0	0	0	0	0	0	0	1	2	0	0	0	1
86	0	1	0	1	0	1	0	0	0	0	1	0	1	0	0	1	1	2	0	1	0	2
87	0	1	0	0	0	2	0	0	0	0	1	0	2	0	0	1	1	0	0	2	0	3
88	0	1	0	0	0	3	0	0	0	0	1	0	2	0	0	1	1	0	0	3	0	3
89	0	0	0	1	0	3	0	0	0	0	1	0	3	0	0	1	0	0	0	4	0	3
90	1	0	0	1	0	3	0	0	0	0	1	0	4	0	0	1	0	0	0	4	0	2
91	2	1	0	1	0	2	0	0	0	0	0	0	4	0	0	0	0	0	0	4	0	1
92	4	3	0	1	0	1	0	0	0	0	0	0	3	0	0	0	0	0	0	3	0	0
93	4	3	0	2	1	0	0	0	0	0	2	0	3	0	0	0	0	0	0	2	0	0
94	4	4	0	3	2	1	0	0	0	0	2	0	2	0	0	0	0	0	0	1	0	0
95	4	4	0	3	2	2	0	0	1	0	2	0	2	0	0	0	0	0	1	1	0	0
96	3	3	0	3	2	4	0	0	2	0	2	0	1	0	0	0	0	0	1	0	0	0
97	2	1	0	3	2	6	0	0	3	0	2	0	1	0	0	0	0	0	1	0	0	0
98	3	1	0	2	1	7	0	0	4	0	0	0	1	0	0	1	0	0	1	0	0	1
99	3	0	0	0	0	6	0	0	4	0	0	0	1	0	0	1	1	0	1	0	0	2
100	3	1	0	0	0	5	0	0	3	0	0	0	0	0	0	1	4	0	0	0	0	2

## Sheet: Fig4B-D
Group	Nucleotide	Change score (units)	p-adj
Strong	U	44.0476	N/A
Intermediate	U	54.321	0.077019
Weak	U	59.7826	0.00305363
Strong	A,C,G	48	N/A
Intermediate	A,C,G	53.0612	0.622067
Weak	A,C,G	26.2626	2.71089e-05
Group	Nucleotide	Nucleotide conservation score (%)	p-adj
Strong	U	47.6777	N/A
Intermediate	U	39.3456	0.190542
Weak	U	35.9831	0.0384187
Strong	A	21.3402	N/A
Intermediate	A	30.6082	0.0473831
Weak	A	33.7526	0.00489832
Strong	C	16.0778	N/A
Intermediate	C	15.0675	1.56656
Weak	C	15.6292	1.80559
Strong	G	14.9043	N/A
Intermediate	G	14.9787	1.96665
Weak	G	14.6351	1.87952

## Sheet: Fig4E
	Nucleotide conservation score (%)
	U			A			C			G
#	Strong	Intermidate	Weak	Strong	Intermidate	Weak	Strong	Intermidate	Weak	Strong	Intermidate	Weak
1	0.258065	0.346154	0.5	0.451613	0	0.131579	0.129032	0.307692	0.368421	0.16129	0.346154	0
2	0.0967742	0.692308	0.222222	0.225806	0	0.333333	0.645161	0.307692	0.222222	0.0322581	0	0.222222
3	0.0322581	0.615385	0.421053	0.419355	0.307692	0.368421	0.258065	0	0.210526	0.290323	0.0769231	0
4	0.483871	0.04	0.205128	0.0322581	0.24	0.333333	0.483871	0.72	0.435897	0	0	0.025641
5	0.322581	0.04	0.25641	0.516129	0.12	0.358974	0.16129	0.08	0.179487	0	0.76	0.205128
6	0.516129	0.72	0.230769	0.193548	0.12	0.410256	0	0.04	0.128205	0.290323	0.12	0.230769
7	0.516129	0.56	0.435897	0.258065	0.44	0.410256	0	0	0	0.225806	0	0.153846
8	0.290323	0.76	0.794872	0.354839	0.24	0.179487	0.193548	0	0.025641	0.16129	0	0
9	0.677419	0.423077	0.384615	0.0645161	0.269231	0.179487	0.258065	0.269231	0.179487	0	0.0384615	0.25641
10	0.354839	0.653846	0	0.16129	0.0384615	0.358974	0.225806	0.0384615	0.333333	0.258065	0.269231	0.307692
11	0	0.384615	0	0.483871	0.307692	0.692308	0	0	0.282051	0.516129	0.307692	0.025641
12	0.451613	0.0384615	0.205128	0.129032	0.307692	0.769231	0.16129	0.346154	0	0.258065	0.307692	0.025641
13	0.225806	0.384615	0.205128	0.225806	0.538462	0.461538	0.548387	0	0.153846	0	0.0769231	0.179487
14	0.448276	0.384615	0.0512821	0	0.192308	0.487179	0	0.230769	0.282051	0.551724	0.192308	0.179487
15	1	0.692308	0	0	0.153846	0.615385	0	0.115385	0.179487	0	0.0384615	0.205128
16	0.827586	0.346154	0.179487	0	0.153846	0.74359	0.137931	0.230769	0	0.0344828	0.269231	0.0769231
17	0.724138	0.6	0.368421	0	0.08	0.342105	0	0.16	0.210526	0.275862	0.16	0.0789474
18	0.586207	0.12	0.236842	0.413793	0.48	0.473684	0	0	0.289474	0	0.4	0
19	0.172414	0.16	0.447368	0.551724	0.32	0.342105	0.275862	0.16	0.210526	0	0.36	0
20	0.413793	0.32	0.236842	0.275862	0.6	0.552632	0	0	0	0.310345	0.08	0.210526
21	0.7	0.615385	0.736842	0.0666667	0.0384615	0.0263158	0.2	0.346154	0	0.0333333	0	0.236842
22	0.677419	0.269231	0.210526	0	0.730769	0.421053	0.322581	0	0.157895	0	0	0.210526
23	0.258065	0	0.243243	0.516129	0.423077	0.540541	0	0.576923	0	0.225806	0	0.216216
24	0.290323	0	0	0.483871	0.652174	0.794872	0.225806	0	0.205128	0	0.347826	0
25	0.580645	0.217391	0.384615	0.193548	0.608696	0.384615	0.0645161	0.0869565	0.205128	0.16129	0.0869565	0.025641
26	0.451613	0.347826	0.435897	0	0.521739	0.435897	0.290323	0.0869565	0	0.258065	0.0434783	0.128205
27	0.0967742	0.173913	0.358974	0.419355	0.434783	0.230769	0.483871	0.391304	0.205128	0	0	0.205128
28	0.225806	0.272727	0.179487	0.290323	0.636364	0.538462	0.193548	0.0454545	0.025641	0.290323	0.0454545	0.25641
29	0.612903	0	0.461538	0.0322581	0.12	0.512821	0.290323	0.68	0.025641	0.0645161	0.2	0
30	0.354839	0.28	0.589744	0.419355	0.32	0.179487	0.225806	0.36	0.205128	0	0.04	0.025641
31	0.870968	0	0.394737	0.0645161	0.6	0.263158	0.0645161	0.08	0.210526	0	0.32	0.131579
32	0.322581	0.68	0.0526316	0.258065	0.08	0.394737	0.419355	0.04	0.394737	0	0.2	0.157895
33	0.258065	0.4	0.210526	0.0967742	0	0.263158	0	0.4	0.184211	0.645161	0.2	0.342105
34	0.967742	0.4	0.540541	0	0.56	0.027027	0.0322581	0.04	0.432432	0	0	0
35	0.580645	0.4	0.552632	0.387097	0.36	0.210526	0	0.04	0	0.0322581	0.2	0.236842
36	1	0.56	0.131579	0	0.32	0.394737	0	0	0.473684	0	0.12	0
37	0.451613	0.64	0.542857	0.0322581	0.32	0.0857143	0	0	0.228571	0.516129	0.04	0.142857
38	0.548387	0.64	0.289474	0.387097	0.24	0.473684	0	0.08	0	0.0645161	0.04	0.236842
39	0.258065	0.28	0.410256	0	0.32	0.384615	0.483871	0.08	0.205128	0.258065	0.32	0
40	0.34375	0.6	0.410256	0.25	0.4	0.205128	0.40625	0	0.179487	0	0	0.205128
41	0.84375	0.36	0.0512821	0.15625	0.32	0.589744	0	0.28	0.153846	0	0.04	0.205128
42	0.5	0.56	0.435897	0.166667	0.08	0.384615	0.0666667	0	0.179487	0.266667	0.36	0
43	0.25	0.52	0.421053	0.46875	0	0.105263	0.25	0.44	0.105263	0.03125	0.04	0.368421
44	0.21875	0.64	0.210526	0.75	0.04	0.447368	0.03125	0	0	0	0.32	0.342105
45	0.46875	0.28	0.184211	0.25	0.32	0.631579	0.25	0.4	0	0.03125	0	0.184211
46	0.25	0.36	0.236842	0.25	0.28	0.473684	0.125	0.08	0.105263	0.375	0.28	0.184211
47	0.6875	0.44	0.236842	0.09375	0.04	0.289474	0.21875	0.24	0.315789	0	0.28	0.157895
48	0.3125	0.25	0.459459	0.59375	0.625	0.189189	0.03125	0.0416667	0	0.0625	0.0833333	0.351351
49	0.387097	0.6	0.710526	0.129032	0.32	0	0.354839	0.08	0.263158	0.129032	0	0.0263158
50	0.645161	0	0.105263	0	0.692308	0.447368	0.354839	0.307692	0.263158	0	0	0.184211
51	0.548387	0.192308	0.447368	0.193548	0.384615	0.0526316	0	0.423077	0.5	0.258065	0	0
52	0.387097	0.307692	0.263158	0.0322581	0.576923	0.578947	0.387097	0.0769231	0.131579	0.193548	0.0384615	0.0263158
53	0.225806	0.5	0.648649	0.258065	0.0384615	0.216216	0	0.269231	0	0.516129	0.192308	0.135135
54	0	0.48	0.421053	0.225806	0.4	0.394737	0.0322581	0.12	0	0.741935	0	0.184211
55	0.516129	0	0.315789	0.483871	0.04	0.236842	0	0.68	0.236842	0	0.28	0.210526
56	0.258065	0.08	0.236842	0.451613	0.76	0.184211	0	0.04	0.368421	0.290323	0.12	0.210526
57	0.387097	0.28	0.5	0.483871	0.64	0.210526	0.0322581	0.08	0.0789474	0.0967742	0	0.210526
58	0.580645	0.153846	0.527778	0	0.5	0	0.419355	0.230769	0.25	0	0.115385	0.222222
59	0.375	0.384615	0.5	0.125	0.538462	0.222222	0.03125	0.0769231	0.0833333	0.46875	0	0.194444
60	0.21875	0.4	0.710526	0.09375	0	0.0263158	0.59375	0.28	0.0789474	0.09375	0.32	0.184211
61	0.5	0.6	0.435897	0.34375	0.36	0.153846	0.03125	0.04	0.384615	0.125	0	0.025641
62	0.714286	0.538462	0.666667	0.285714	0.384615	0.230769	0	0.0769231	0.0769231	0	0	0.025641
63	0.46875	0.346154	0.552632	0.21875	0.576923	0.342105	0.03125	0.0769231	0.0263158	0.28125	0	0.0789474
64	0.5	0.307692	0.210526	0.25	0.307692	0.578947	0	0	0.0263158	0.25	0.384615	0.184211
65	0.548387	0.538462	0.153846	0	0.269231	0.615385	0.0322581	0	0.025641	0.419355	0.192308	0.205128
66	0.516129	0.346154	0.384615	0.258065	0.384615	0.179487	0.225806	0.115385	0.230769	0	0.153846	0.205128
67	0.419355	0.538462	0.179487	0.0645161	0.384615	0.205128	0.516129	0.0769231	0.230769	0	0	0.384615
68	0.387097	0.08	0.384615	0.258065	0.64	0.205128	0.322581	0.08	0.179487	0.0322581	0.2	0.230769
69	0.193548	0.538462	0.282051	0.322581	0.423077	0.230769	0.0322581	0.0384615	0.358974	0.451613	0	0.128205
70	0.483871	0.230769	0.342105	0.16129	0.153846	0.605263	0.0967742	0.576923	0.0526316	0.258065	0.0384615	0
71	0.16129	0.538462	0.236842	0.387097	0.115385	0.368421	0.419355	0	0.236842	0.0322581	0.346154	0.157895
72	0.6875	0.846154	0.820513	0	0	0.153846	0.28125	0.115385	0.025641	0.03125	0.0384615	0
73	0.75	0.653846	0.358974	0.0625	0.346154	0.102564	0.1875	0	0.179487	0	0	0.358974
74	0.59375	0.16	0.230769	0.15625	0.08	0.641026	0.0625	0.32	0	0.1875	0.44	0.128205
75	0.645161	0.538462	0.179487	0.290323	0	0.384615	0.0645161	0.153846	0.025641	0	0.307692	0.410256
76	0.483871	0.307692	0.461538	0.258065	0.346154	0.307692	0.16129	0	0.179487	0.0967742	0.346154	0.0512821
77	0.419355	0.538462	0.435897	0.290323	0.423077	0.205128	0	0.0384615	0.230769	0.290323	0	0.128205
78	0.714286	0.5	0.487179	0.285714	0.461538	0.0512821	0	0	0.461538	0	0.0384615	0
79	0.464286	0.384615	0.74359	0.0357143	0.538462	0.0769231	0.464286	0.0384615	0	0.0357143	0.0384615	0.179487
80	0.965517	0.576923	0.0512821	0	0.230769	0.205128	0.0344828	0	0.282051	0	0.192308	0.461538
81	0	0.884615	0.589744	0.37931	0.115385	0.410256	0.241379	0	0	0.37931	0	0
82	0.482759	0.0384615	0.384615	0	0.5	0	0.241379	0.307692	0.358974	0.275862	0.153846	0.25641
83	0.709677	0.230769	0.210526	0.193548	0.346154	0.394737	0	0.115385	0.184211	0.0967742	0.307692	0.210526
84	0.806452	0.576923	0.552632	0.129032	0.423077	0.263158	0.0645161	0	0.0263158	0	0	0.157895
85	0.580645	0.653846	0.421053	0.387097	0.0384615	0.552632	0	0	0.0263158	0.0322581	0.307692	0
86	0.451613	0.461538	0.25	0.419355	0	0.472222	0.0322581	0.461538	0.25	0.0967742	0.0769231	0.0277778
87	0.0333333	0.0384615	0	0.466667	0.346154	0.757576	0.266667	0.307692	0.0909091	0.233333	0.307692	0.151515
88	0.733333	0.269231	0.636364	0.233333	0.115385	0.030303	0.0333333	0	0.242424	0	0.615385	0.0909091
89	0.7	0.692308	0.545455	0.0666667	0.269231	0.181818	0	0.0384615	0.212121	0.233333	0	0.0606061
90	0.8	0.423077	0.454545	0.2	0.307692	0.30303	0	0	0	0	0.269231	0.242424
91	0.533333	0.230769	0.636364	0.2	0.384615	0.242424	0.233333	0.0384615	0.030303	0.0333333	0.346154	0.0909091
92	0.633333	0.538462	0.387097	0.0333333	0.192308	0.258065	0.3	0.153846	0.0967742	0.0333333	0.115385	0.258065
93	0.5	0	0.578947	0	0.384615	0.421053	0.5	0.307692	0	0	0.307692	0
94	0.655172	0.384615	0.421053	0	0.115385	0.394737	0.0344828	0	0	0.310345	0.5	0.184211
95	0.551724	0.84	0.263158	0.0344828	0.12	0.5	0.275862	0	0.184211	0.137931	0.04	0.0526316
96	0.666667	0.473684	0.189189	0.2	0.0526316	0.459459	0	0.421053	0.0540541	0.133333	0.0526316	0.297297
97	0.258065	0.789474	0.378378	0.451613	0.0526316	0.216216	0	0	0.405405	0.290323	0.157895	0
98	0.46875	0.590909	0.378378	0	0.181818	0.432432	0.03125	0.0454545	0.0540541	0.5	0.181818	0.135135
99	0.5625	0.272727	0.216216	0.03125	0.136364	0.432432	0.25	0.590909	0	0.15625	0	0.351351
100	0.625	0	0.75	0.125	0.909091	0.194444	0.25	0.0454545	0.0555556	0	0.0454545	0

## Sheet: Fig5
	Bouton number (b) per genotype							Tukey's multiple comparisons test	Mean Diff.	95.00% CI of diff.	Significant?	Summary	Adjusted P Value
	A	B	C	D	E	F		A vs B	-5.68	-7.923 to -3.438	Yes	****	<0.0001
Replicate	ewge1;tcgER	ewge1;tcgERm1-3	ewge1;tcgERm1	ewge1;tcgERm1+2	ewge1;tcgERm2+3	ewge1;tcgERm3		A vs C	-2.777	-5.043 to -0.5112	Yes	**	0.0071
1	11	13	9	9	10	12		A vs D	-3.595	-5.862 to -1.329	Yes	***	0.0002
2	11	18	12	11	13	12		A vs E	-4.024	-6.373 to -1.674	Yes	****	<0.0001
3	7	20	12	13	10	13		A vs F	-3.258	-5.479 to -1.038	Yes	***	0.0006
4	6	15	10	10	10	15		B vs C	2.903	0.7158 to 5.09	Yes	**	0.0026
5	8	14	13	13	15	11		B vs D	2.085	-0.1023 to 4.272	No	ns	0.0711
6	10	14	12	11	9	9		B vs E	1.657	-0.6171 to 3.931	No	ns	0.2894
7	7	17	12	12	20	10		B vs F	2.422	0.2819 to 4.562	Yes	*	0.0168
8	8	8	11	11	10	15		C vs D	-0.8182	-3.03 to 1.393	No	ns	0.892
9	8	11	9	12	10	13		C vs E	-1.246	-3.544 to 1.051	No	ns	0.6193
10	11	11	11	13	10	10		C vs F	-0.4811	-2.646 to 1.684	No	ns	0.9874
11	13	15	12	14	16	9		D vs E	-0.4282	-2.725 to 1.869	No	ns	0.9944
12	8	10	7	10	14	15		D vs F	0.3371	-1.828 to 2.502	No	ns	0.9976
13	12	18	17	10	9	12		E vs F	0.7654	-1.487 to 3.018	No	ns	0.9224
14	8	14	16	14	12	14
15	5	13	8	15	10	13
16	7	14	9	11	12	12
17	8	15	9	15	14	8
18	6	12	11	11	14	13
19	8	14	15	12	19	10
20	7	15	13	14		14
21		11	10	9		9
22		14	9	15		13
23		19				8
24						11

## Sheet: Fig7
		Stem-loop 5'	Stem-loop 3'	Stem-loop 5'				Stem-loop 3'								nucleotide number start and end of stem-loop						Stem-loop 1 complementary base changes 3'				Stem-loop 2 complementary base changes 3'
Gene	ewg-like structure	Stem-loop number	Stem-loop number	Chromosome	Strand	Start	End	Chromosome	Strand	Start	End	Chromosome	Strand	Start	End	5' stem-loop start	5' stem-loop end	3' stem-loop 1 start	3' stem-loop 1 end	3' stem-loop 2 start	3' stem-loop 2 end	D. sim	D. sech	D. yak	D. erec	D. sim	D. sech	D. yak	D. erec
ewg	Yes	1	2	chrX	-	269620	269802	chrX	-	269514	269591	chrX	-	269413	269492	10	192	19	96	118	197	1	1	0	0	2	0	2	0
vn	Yes	0	1	-	NA	-	-	chr3L	-	5813527	5813661	-	NA	-	-	-	-	29	163	-	-	0	0	2	2	-	-	-	-
5PtaseI	Yes	0	2	-	NA	-	-	chr3R	-	25040948	25041047	chr3R	-	25040867	25040935	-	-	18	123	130	198	0	0	2	1	0	1	1	5
CG4662	Yes	0	0	-	NA	-	-	-	NA	-	-	-	NA	-	-	-	-	-	-	-	-	-	-	-	-	-	-	-	-
Cbl	Yes	1	1	chr3L	+	8428484	8428586	chr3L	+	8428657	8428756	-	NA	-	-	30	132	1	117	-	-	0	0	1	1	-	-	-	-
CG12004	Yes	1	0	chr3L	+	1574559	1574631	-	NA	-	-	-	NA	-	-	28	100	-	-	-	-	-	-	-	-	-	-	-	-
Pal1	Yes	0	1	-	NA	-	-	chr2R	+	9963033	9963122	-	NA	-	-	-	-	1	90	-	-	0	0	0	1	-	-	-	-
px	Yes	1	0	chr2R	-	22496532	22496608	-	NA	-	-	-	NA	-	-	97	173	-	-	-	-	-	-	-	-	-	-	-	-
skap	Yes	0	0	-	NA	-	-	-	NA	-	-	-	NA	-	-	-	-	-	-	-	-	-	-	-	-	-	-	-	-
syd	Yes	1	1	chr3L	-	7926074	7926160	chr3L	-	7925931	7926012	-	NA	-	-	66	152	12	93	-	-	0	0	0	0	-	-	-	-
Trp1	Yes	0	1	-	NA	-	-	chr2L	+	10012231	10012294	-	NA	-	-	-	-	112	175	-	-	2	2	3	3	-	-	-	-
Trl	Yes	1	1	chr3L	-	14750337	14750439	chr3L	-	14750042	14750124	-	NA	-	-	4	106	118	199	-	-	3	4	3	4	-	-	-	-
Nrg	Yes	1	1	chrX	+	8551092	8551178	chrX	+	8551279	8551339	-	NA	-	-	86	172	71	131	-	-	0	0	3	1	-	-	-	-
CG1407	Yes	0	0	-	NA	-	-	-	NA	-	-	-	NA	-	-	-	-	-	-	-	-	-	-	-	-	-	-	-	-
laccase2	Yes	0	0	-	NA	-	-	-	NA	-	-	-	NA	-	-	-	-	-	-	-	-	-	-	-	-	-	-	-	-
mRpS5	Yes	0	0	-	NA	-	-	-	NA	-	-	-	NA	-	-	-	-	-	-	-	-	-	-	-	-	-	-	-	-
Meltrin	Yes	0	2	-	NA	-	-	chr3R	-	14667785	14667845	chr3R	-	14667707	14667782	-	-	7	67	70	145	0	1	2	2	0	1	1	0
Adat1	Yes	0	0	-	NA	-	-	-	NA	-	-	-	NA	-	-	-	-	-	-	-	-	-	-	-	-	-	-	-	-
AGO3	Yes	1	0	chr3L	+	23649341	23649446	-	NA	-	-	-	NA	-	-	86	191	-	-	-	-	-	-	-	-	-	-	-	-
Ank	Yes	0	0	-	NA	-	-	-	NA	-	-	-	NA	-	-	-	-	-	-	-	-	-	-	-	-	-	-	-	-
Asx	Yes	1	1	chr2R	+	14510532	14510602	chr2R	+	14510702	14510820	-	NA	-	-	33	103	1	119	-	-	0	0	2	6	-	-	-	-
baz	Yes	1	0	chrX	+	17195160	17195300	-	NA	-	-	-	NA	-	-	48	188	-	-	-	-	-	-	-	-	-	-	-	-
be	Yes	1	1	chrX	+	15034297	15034400	chrX	+	15034524	15034583	-	NA	-	-	84	187	109	168	-	-	0	0	0	0	-	-	-	-
CG10508	Yes	0	0	-	NA	-	-	-	NA	-	-	-	NA	-	-	-	-	-	-	-	-	-	-	-	-	-	-	-	-
CG11456	Yes	0	0	-	NA	-	-	-	NA	-	-	-	NA	-	-	-	-	-	-	-	-	-	-	-	-	-	-	-	-
CG13366	Yes	0	0	-	NA	-	-	-	NA	-	-	-	NA	-	-	-	-	-	-	-	-	-	-	-	-	-	-	-	-
CG17385	Yes	0	0	-	NA	-	-	-	NA	-	-	-	NA	-	-	-	-	-	-	-	-	-	-	-	-	-	-	-	-
CG17514	Yes	1	0	chr3L	-	28011345	28011470	-	NA	-	-	-	NA	-	-	74	199	-	-	-	-	-	-	-	-	-	-	-	-
CG1888	Yes	0	0	-	NA	-	-	-	NA	-	-	-	NA	-	-	-	-	-	-	-	-	-	-	-	-	-	-	-	-
CG31038	Yes	1	0	chr3R	+	29898661	29898722	-	NA	-	-	-	NA	-	-	69	130	-	-	-	-	-	-	-	-	-	-	-	-
CG31145	Yes	0	0	-	NA	-	-	-	NA	-	-	-	NA	-	-	-	-	-	-	-	-	-	-	-	-	-	-	-	-
CG33108	Yes	0	1	-	NA	-	-	chr3R	+	23996452	23996532	-	NA	-	-	-	-	3	83	-	-	2	2	3	1	-	-	-	-
CG33307	Yes	1	0	chr2L	-	13840889	13840957	-	NA	-	-	-	NA	-	-	50	118	-	-	-	-	-	-	-	-	-	-	-	-
CG34112	Yes	0	0	-	NA	-	-	-	NA	-	-	-	NA	-	-	-	-	-	-	-	-	-	-	-	-	-	-	-	-
CG42324	Yes	0	1	-	NA	-	-	chr3L	+	3505418	3505507	-	NA	-	-	-	-	101	190	-	-	0	1	1	4	-	-	-	-
CG42749	Yes	0	0	-	NA	-	-	-	NA	-	-	-	NA	-	-	-	-	-	-	-	-	-	-	-	-	-	-	-	-
CG9527	Yes	0	0	-	NA	-	-	-	NA	-	-	-	NA	-	-	-	-	-	-	-	-	-	-	-	-	-	-	-	-

[truncated: 1 more sheets: SFig6]
